# Supplementary material for: The Quality of Life in Patients with Epilepsy in the Context of Sleep Problems and Sexual Satisfaction
Source: Brain Sci. 2021 Jun 11;11(6):778. doi: 10.3390/brainsci11060778 (PMC8231274; doi:10.3390/brainsci11060778)
Supplement: Supplementary file 1 [file brainsci-11-00778-s001.zip]

Archive with 1 entries (1 files):
- brainsci-1234489-supplementary.pdf
